# Supplementary material for: Tumor Necrosis Factor-Alpha Inhibitor Use and Malignancy Risk: A Systematic Review and Patient Level Meta-Analysis
Source: Cancers (Basel). 2025 Jan 24;17(3):390. doi: 10.3390/cancers17030390 (PMC11815771; doi:10.3390/cancers17030390)
Supplement: Supplementary file 1 [file cancers-17-00390-s001.zip]

Archive with 1 entries (1 files):
- cancers-3364476-supplementary.pdf
